# Supplementary material for: Chromosome-scale assembly of the Monopterus genome
Source: Gigascience. 2018 Apr 24;7(5):giy046. doi: 10.1093/gigascience/giy046 (PMC5946948; doi:10.1093/gigascience/giy046)
Supplement: Additional Files [file giy046_supp.zip]

Archive with 2 entries (2 files):
- Additional files-revised.docx
- Additional files-revised.pdf
